# Supplementary material for: Perioperative Neurocognitive Disorder in Individuals with a History of Traumatic Brain Injury: Protocol for a Systematic Review and Meta-Analysis
Source: Biology (Basel). 2025 Feb 13;14(2):197. doi: 10.3390/biology14020197 (PMC11852134; doi:10.3390/biology14020197)
Supplement: Supplementary file 1 [file biology-14-00197-s001.zip]

Archive with 1 entries (1 files):
- biology-3359196-supplementary.pdf
